# Supplementary material for: Laser-Induced Plasmonic Nanobubbles and Microbubbles in Gold Nanorod Colloidal Solution
Source: Nanomaterials (Basel). 2022 Mar 31;12(7):1154. doi: 10.3390/nano12071154 (PMC9000872; doi:10.3390/nano12071154)
Supplement: Supplementary file 1 [file nanomaterials-12-01154-s001.zip]

Archive with 1 entries (1 files):
- nanomaterials-1636698-supplementary.pdf
